# Supplementary material for: A new Chinese Pseudoogeton species and key to the species of the genus (Coleoptera, Tenebrionidae, Amarygmini)
Source: Zookeys. 2016 Jan 14;(553):73–7. doi: 10.3897/zookeys.553.6654 (PMC4740981; doi:10.3897/zookeys.553.6654)
Supplement: XML Treatment for Pseudoogeton maoxianum [file zookeys.553.6654-treatment1.xml]

<!DOCTYPE tp:taxon-treatment
  PUBLIC "-//TaxonX//DTD Taxonomic Treatment Publishing DTD v0 20100105//EN" "tax-treatment-NSO.dtd">
<tp:taxon-treatment xmlns:tp="http://www.plazi.org/taxpub"><tp:treatment-meta><kwd-group><label>Taxon classification</label><kwd><named-content content-type="kingdom">Animalia</named-content></kwd><kwd><named-content content-type="order">Coleoptera</named-content></kwd><kwd><named-content content-type="family">Tenebrionidae</named-content></kwd></kwd-group><mixed-citation publication-type="journal"><person-group><name><surname>Dong</surname><given-names>Sai-Hong</given-names></name><name><surname>Ren</surname><given-names>Guo-Dong</given-names></name></person-group><article-title>A new Chinese <italic><tp:taxon-name><tp:taxon-name-part taxon-name-part-type="genus">Pseudoogeton</tp:taxon-name-part></tp:taxon-name></italic> species and key to the species of the genus (<tp:taxon-name><tp:taxon-name-part taxon-name-part-type="order">Coleoptera</tp:taxon-name-part></tp:taxon-name>, <tp:taxon-name><tp:taxon-name-part taxon-name-part-type="family">Tenebrionidae</tp:taxon-name-part></tp:taxon-name>, <tp:taxon-name><tp:taxon-name-part taxon-name-part-type="tribe">Amarygmini</tp:taxon-name-part></tp:taxon-name>)</article-title><source>Zookeys</source><day>14</day><month>1</month><year>2016</year><volume>2016</volume><issue>553</issue><fpage>73</fpage><lpage>77</lpage><pub-id pub-id-type="doi">10.3897/zookeys.553.6654</pub-id></mixed-citation></tp:treatment-meta><tp:nomenclature><tp:taxon-name>
            <tp:taxon-name-part taxon-name-part-type="genus">Pseudoogeton</tp:taxon-name-part>
            <tp:taxon-name-part taxon-name-part-type="species">maoxianum</tp:taxon-name-part>
            <object-id xmlns:xlink="http://www.w3.org/1999/xlink" content-type="zoobank" xlink:type="simple">http://zoobank.org/C3E7E346-28DE-4EBC-A8A6-62CBED3F2AAB</object-id>
          </tp:taxon-name><tp:taxon-status xmlns:xlink="http://www.w3.org/1999/xlink" xlink:type="simple">sp. n.</tp:taxon-status></tp:nomenclature><tp:treatment-sec sec-type="Type specimens"><title>Type specimens.</title><p>Holotype ♂ (<abbrev xmlns:xlink="http://www.w3.org/1999/xlink" content-type="institution" xlink:title="Museum of Hebei University" xlink:type="simple">MHBU</abbrev>): CHINA, Sichuan, Maoxian County, Mt. Xiaomiaoshan, 1600m, 22.viii.1999, leg. Guo-Dong Ren &amp; Sai-Hong Dong. Paratype: 1♀ (<abbrev xmlns:xlink="http://www.w3.org/1999/xlink" content-type="institution" xlink:title="Museum of Hebei University" xlink:type="simple">MHBU</abbrev>): same data as holotype [Transliterated from Chinese labels].</p></tp:treatment-sec><tp:treatment-sec sec-type="Distribution"><title>Distribution.</title><p>China (Sichuan).</p></tp:treatment-sec><tp:treatment-sec sec-type="Diagnosis"><title>Diagnosis.</title><p>The new species is characterized by the following: pronotum nearly hemispherical, widest in middle; elytra strongly convex, with fine strial puncture; apicale of aedeagus stouter, ratio of length/width = 1.4; basale 1.9 times longer than apicale.</p></tp:treatment-sec><tp:treatment-sec sec-type="Description"><title>Description.</title><p>
            <italic>Male</italic>. Wingless; body oblong oval (Fig. <xref ref-type="fig" rid="F1">1</xref>), dorsum strongly convex, black; elytra with sericeous tinge, pronotum and legs more lustrous than elytra.</p><p>Clypeus transverse, with dense punctures. Frontoclypeal suture fine and straight. Genae relatively small, roundly protruded laterad. Eyes small, reniform, distance between them approximately 2.3 times their own diameter. Mentum trapezoidal. Gula widely triangular. Terminal maxillary palpomeres securiform. Antennae filiform (Fig. <xref ref-type="fig" rid="F1">9</xref>), reaching over half of elytra; length ratio of antennomeres 1 to 11 as 0.33: 0.20: 1.24: 0.59: 0.78: 0.69: 0.69: 0.64: 0.57: 0.61: 0.85.</p><p>Pronotum (Fig. <xref ref-type="fig" rid="F1">3</xref>) convex, almost hemispherical, 1.3 times as wide as long, widest in middle, roundly narrowed anteriorly and posteriorly, anterior margin slightly arcuate, finely beaded, posterior margin noticeably produced, lateral margins finely beaded, visible in dorsal view throughout their whole length, anterior and posterior corners obtuse in lateral view; disc with tiny and sparse punctures.</p><p>Scutellum widely triangular, with a few punctures.</p><p>Elytra ovate, approximately 1.5 times as long as wide, approximately 2.6 times longer and 1.3 times wider than pronotum. Dorsum convex, maximum height at basal third, widest at basal 2/5, lateral sides roundly narrowed anteriorly and posteriorly. Disc with rows of tiny and sparse punctures, their distance equal to 3–4 times of puncture diameter; intervals flat and wide, transversely micro-aciculate, with extremely tiny punctures; lateral margins finely beaded.</p><p>Prosternum with a deep median groove between coxae. Prosternal process (Fig. <xref ref-type="fig" rid="F1">4</xref>) strongly bent upwards, with apophysis near apex.</p><p>Legs slender and rather long. Anterior edge of profemora (Fig. <xref ref-type="fig" rid="F1">8</xref>) with acute spine in apical third. Protibiae moderately curved, slightly widened and haired in apical half. Ratio of length of pro-, meso- and metatarsomeres 1 to 5 (or 4, metatarsomeres) as 0.60: 0.42: 0.42: 0.29: 1.13; 1.13: 0.63: 0.45: 0.28: 1.14; 1.93: 0.71: 0.46: 1.18. Claws sharp, falciform.</p><!--PageBreak--><!--PageBreak--><p>Abdominal ventrites with microscopic punctures and setae, ventrite V slightly emarginate at apex.</p><p>Aedeagus fusiform (Figs <xref ref-type="fig" rid="F1">5–7</xref>), 3.5 mm long. Apicale elongate, lateral sides serrate, ratio of length/width = 1.4. Basale 1.9 times longer than apicale.</p><p>
            <italic>Female</italic>: Body stouter than male (Fig. <xref ref-type="fig" rid="F1">2</xref>), pronotum 1.5 times as wide as long, elytra ovate, about 1.4 times as long as wide, about 3.0 times longer and 1.4 times wider than pronotum; prosternum groove between the coxae shallow.</p><p>Body length: ♂: 12.9 mm; ♀: 15.2 mm. Body width: ♂: 5.7 mm; ♀: 7.8 mm.</p></tp:treatment-sec><tp:treatment-sec sec-type="Etymology"><title>Etymology.</title><p>This specific epithet is derived from the type locality, Maoxian County, Sichuan Province, China.</p></tp:treatment-sec><tp:treatment-sec><!--Section generated to contain objects referenced in tp:taxon-treatment.--><fig id="F1" position="float" orientation="portrait"><label>Figures 1–9.</label><caption><p>
          <italic><tp:taxon-name><tp:taxon-name-part taxon-name-part-type="genus">Pseudoogeton</tp:taxon-name-part> <tp:taxon-name-part taxon-name-part-type="species">maoxianum</tp:taxon-name-part></tp:taxon-name></italic> sp. n. <bold>1</bold> Habitus, male <bold>2</bold> Habitus, female <bold>3</bold> Pronotum <bold>4</bold> Prosternal process <bold>5</bold> Aedeagus in dorsal view <bold>6</bold> Aedeagus in lateral view <bold>7</bold> Aedeagus in ventral view <bold>8</bold> Foreleg <bold>9</bold> Antenna. Scale bars: 1 mm.</p></caption><graphic xmlns:xlink="http://www.w3.org/1999/xlink" xlink:href="zookeys-553-073-g001.jpg" position="float" orientation="portrait" xlink:type="simple" id="oo_73111.jpg"/></fig></tp:treatment-sec></tp:taxon-treatment>
